# Supplementary material for: A 20-year overview of fertility preservation in boys: new insights gained through a comprehensive international survey
Source: Hum Reprod Open. 2024 Feb 16;2024(2):hoae010. doi: 10.1093/hropen/hoae010 (PMC10914450; doi:10.1093/hropen/hoae010)
Supplement: hoae010_Supplementary_Data [file hoae010_supplementary_data.zip]

Archive with 5 entries (5 files):
- Duffin_Supplementary_ S1.ai
- Supplementary Table S2 final.docx
- Supplementary Table S1 final.docx
- Duffin_Supplementary_S2.ai
- Duffin_Supplementary_Data_File_S1.pdf
